# Supplementary material for: MRDagent: iterative and adaptive parameter optimization for stable ctDNA-based MRD detection in heterogeneous samples
Source: Bioinformatics. 2025 Sep 1;41(9):btaf485. doi: 10.1093/bioinformatics/btaf485 (PMC12462387; doi:10.1093/bioinformatics/btaf485)
Supplement: btaf485_Supplementary_Data [file btaf485_supplementary_data.zip]

Archive with 2 entries (2 files):
- Supplementary_Table.zip
- Supplementary_Methods.docx
